# Supplementary material for: Predicting low-concentration effects of pesticides
Source: Sci Rep. 2019 Oct 24;9:15248. doi: 10.1038/s41598-019-51645-4 (PMC6813311; doi:10.1038/s41598-019-51645-4)
Supplement: Supplementary file 2 — Supplementary Dataset 1 [file 41598_2019_51645_MOESM2_ESM.txt]

# This script contains the model introduced in
# "Predicting low-concentration effects of pesticides"
# by Matthias Liess, Sebastian Henz and Saskia Knillmann.

# Please note:
# In the paper we describe the model in the context of survival experiments.
#   However, it can also be used to model other concentration dependent
#   responses. For this reason the more general term "effect" instead of
#   "survival" is used in this script.
# The equation numbers in the comments refer to the corresponding equations in
#   the methods section of the paper.

# Function arguments:
# - concentration: A vector of concentrations sorted in ascending order.
# - effect_tox_observed: A vector of effect values observed at the given
#     concentrations and in absence of environmental stress. Values must be
#     between 0 and effect_max. It is advised to complete the curve down to zero
#     for optimal prediction. Therefore the value in the highest concentration
#     should be at or close to zero.
# - effect_tox_env_observed: Effect values observed at the given
#     concentrations and in the presence of environmental stress. Values must be
#     between 0 and effect_max. This argument is optional and can be left out
#     to run the model without environmental stress.
# - hormesis_index: The index of the hormesis in the effect_tox_observed vector.
#     This is usually the index of the highest value after the control. It
#     must be greater than 2 and less than length(concentration).
# - effect_max: The maximum value the effect could possibly reach. For
#     survival data in percent this should be 100 (the default).
# - p, q: The shape parameters of the beta distribution. Default is 3.2.
#
# The vectors concentration, effect_tox_observed and effect_tox_env_observed
#   must be of equal length and sorted by increasing concentration.

# Result:
# The result is a list of these vectors:
# - effect_tox: Modeled effect under toxicant stress alone (without SyS).
# - stress_tox: The toxicant stress.
# - effect_tox_sys: Modeled effect resulting from toxicant and system stress.
# - effect_tox_env_sys: Modeled effect resulting from toxicant, environmental
#     and system stress.
# - sys_stress_tox: System stress under toxicant stress conditions without
#     environmental stress.
# - stress_env: The environmental stress.
# - stress_external: The external stress as the sum of toxicant and
#     environmental stress.
# - effect_external: Modeled effect resulting from external stress.
# - sys_stress_tox_env: System stress in the presence of toxicant and
#     environmental stress.

# Example usage:
# source("ECx-SyS.R")
# result <- ecxsys(
#     concentration = c(0, 0.03, 0.3, 3, 10),
#     hormesis_index = 3,
#     effect_tox_observed = c(85, 76, 94, 35, 0),
#     effect_tox_env_observed = c(24, 23, 32, 0, 0)
# )


library(drc)


stress_to_effect <- function(stress, p = 3.2, q = 3.2) {
    # Helper function to convert stress to effect via the beta distribution.
    # Equation 3.
    1 - pbeta(stress, p, q)
}


effect_to_stress <- function(effect, p = 3.2, q = 3.2) {
    # Helper function to convert effect to stress via the beta distribution.
    effect <- pmin(pmax(effect, 0), 1)
    qbeta(1 - effect, p, q)
}


ecxsys <- function(concentration,
                   hormesis_index,
                   effect_tox_observed,
                   effect_tox_env_observed = NULL,
                   effect_max = 100,
                   p = 3.2,
                   q = 3.2) {
    output <- list()

    # transform the observed effect values --------------------------------
    # Scale the observed effects to values between 0 and 1. This makes the
    # calculations independent from effect_max. The results will be
    # scaled back up before returning.
    effect_tox_observed <- effect_tox_observed / effect_max
    if (!is.null(effect_tox_env_observed)) {
        effect_tox_env_observed <- effect_tox_env_observed / effect_max
    }

    # interpolation between subhormesis and hormesis ----------------------
    n_new <- 3  # number of new points between subhormesis and hormesis
    len <- n_new + 2
    subhormesis_index <- hormesis_index - 1

    concentration_interpolated <- 10^seq(
        log10(concentration[subhormesis_index]),
        log10(concentration[hormesis_index]),
        length.out = len
    )
    concentration <- append(
        concentration,
        concentration_interpolated[-c(1, len)],
        subhormesis_index
    )

    effect_tox_observed_interpolated <- seq(
        effect_tox_observed[subhormesis_index],
        effect_tox_observed[hormesis_index],
        length.out = len
    )
    effect_tox_observed <- append(
        effect_tox_observed,
        effect_tox_observed_interpolated[-c(1, len)],
        subhormesis_index
    )

    if (!is.null(effect_tox_env_observed)) {
        effect_tox_env_observed_interpolated <- seq(
            effect_tox_env_observed[subhormesis_index],
            effect_tox_env_observed[hormesis_index],
            length.out = len
        )
        effect_tox_env_observed <- append(
            effect_tox_env_observed,
            effect_tox_env_observed_interpolated[-c(1, len)],
            subhormesis_index
        )
    }

    hormesis_index <- hormesis_index + n_new

    # In the output return only the values at the original concentrations
    # and exclude those at the interpolated concentrations:
    exclude <- seq(subhormesis_index + 1, hormesis_index - 1)
    keep <- !seq_along(concentration) %in% exclude

    # toxicant related effect ---------------------------------------------
    effect_tox <- effect_tox_observed
    effect_tox[1] <- 1
    effect_to_fit_idx <- 2:(hormesis_index - 1)
    effect_tox[effect_to_fit_idx] <- NA
    effect_tox_mod <- drm(
        effect_tox ~ concentration,
        fct = W1.2()  # Equation 5. W1.2 is the two-parameter Weibull function.
    )
    effect_tox <- predict(
        effect_tox_mod,
        data.frame(concentration = concentration)
    )
    output$effect_tox <- effect_tox[keep] * effect_max

    # system stress under toxicant stress alone ---------------------------
    stress_tox_observed <- effect_to_stress(
        effect_tox_observed, p, q
    )
    stress_tox <- effect_to_stress(effect_tox, p, q)
    output$stress_tox <- stress_tox[keep]
    sys_stress_tox <- stress_tox_observed - stress_tox  # Equation 6.
    sys_stress_tox <- pmin(pmax(sys_stress_tox, 0), 1)
    sys_stress_tox[hormesis_index:length(sys_stress_tox)] <- 0
    output$sys_stress_tox <- sys_stress_tox[keep]
    if (all(sys_stress_tox == 0)) {
        # Use lm() here because weibull won't optimize in this case:
        sys_stress_tox_mod <- lm(sys_stress_tox ~ stress_tox)
    } else {
        sys_stress_tox_mod <- drm(
            sys_stress_tox ~ stress_tox,
            fct = W1.3()  # Equation 5. W1.3 is the three-parameter Weibull function.
        )
    }
    sys_stress_tox <- unname(predict(sys_stress_tox_mod))

    # modeled effect under toxicant and system stress ---------------------
    stress_tox_sys <- stress_tox + sys_stress_tox  # Equation 7.
    effect_tox_sys <- stress_to_effect(stress_tox_sys, p, q)
    output$effect_tox_sys <- effect_tox_sys[keep] * effect_max

    # effects in the presence of environmental stress ----------------------
    if (!is.null(effect_tox_env_observed)) {
        # environmental stress ---------------------------------------------
        stress_tox_env_observed <- effect_to_stress(
            effect_tox_env_observed, p, q
        )
        stress_env <- (stress_tox_env_observed - stress_tox)[hormesis_index]  # Equation 8.
        stress_env <- pmax(stress_env, 0)
        output$stress_env <- stress_env

        # external stress -------------------------------------------------
        stress_external <- stress_tox + stress_env  # Equation 9.
        effect_external <- stress_to_effect(stress_external, p, q)
        output$stress_external <- stress_external[keep]
        output$effect_external <- effect_external[keep] * effect_max

        # SyS in the presence of toxicant and environmental stress --------
        sys_stress_tox_env <- stress_tox_env_observed - stress_external  # Equation 10.
        sys_stress_tox_env <- pmin(pmax(sys_stress_tox_env, 0), 1)
        sys_stress_tox_env[hormesis_index:length(sys_stress_tox_env)] <- 0
        output$sys_stress_tox_env <- sys_stress_tox_env[keep]
        if (all(sys_stress_tox_env == 0)) {
            # Use lm() here because weibull won't optimize in this case:
            sys_stress_tox_env_mod <- lm(sys_stress_tox_env ~ stress_tox)
        } else {
            sys_stress_tox_env_mod <- drm(
                sys_stress_tox_env ~ stress_tox,
                fct = W1.3()  # W1.3 is the three-parameter Weibull function. See equation 5.
            )
        }
        sys_stress_tox_env <- unname(predict(sys_stress_tox_env_mod))

        # modeled effect with environmental stress ------------------------
        stress_tox_env_sys <- stress_external + sys_stress_tox_env  # Equation 11.
        effect_tox_env_sys <- stress_to_effect(stress_tox_env_sys, p, q)
        output$effect_tox_env_sys <- effect_tox_env_sys[keep] * effect_max
    }

    return(output)
}
